# Supplementary material for: Impacts of Climate Change on the Geographic Distribution of Dioscorea zingiberensis, a Traditional Medicinal Plant in China
Source: Plants (Basel). 2026 May 9;15(10):1444. doi: 10.3390/plants15101444 (PMC13210834; doi:10.3390/plants15101444)
Supplement: Supplementary file 1 [file plants-15-01444-s001.zip]

Archive with 3 entries (3 files):
- Figure S2.png
- Fiigure. S1.png
- Table S1.xlsx
