# Supplementary material for: Impacts of Climate Change on the Geographic Distribution of Dioscorea zingiberensis, a Traditional Medicinal Plant in China
Source: Plants (Basel). 2026 May 9;15(10):1444. doi: 10.3390/plants15101444 (PMC13210834; doi:10.3390/plants15101444)
Supplement: Supplementary file 1 [file plants-15-01444-s001.zip › Table S1.xlsx]

## Sheet: Sheet1
Percent contribution and permutation importance of variables
Variable	Percent contribution	Permutation importance
Bio6	36.4	4.5
Bio12	35.9	3.9
Bio4	9.1	57.8
Slope	6	4.2
Elevation	4.6	24.9
pH	3	1.8
Silt	1.9	0.8
Clay	1.7	0.7
Bio11	1.4	1.3
